# Supplementary material for: Electrical vestibular stimulation to improve balance in older adults: a pilot randomized controlled trial
Source: J Neuroeng Rehabil. 2025 Oct 31;22:231. doi: 10.1186/s12984-025-01749-y (PMC12577125; doi:10.1186/s12984-025-01749-y)
Supplement: Supplementary file 1 — Supplementary Material 1: Table. Mean ± (SD) Phybrata power values for each group across sessions and conditions. This table reports mean ± standard deviation (SD) values of normalized Phybrata power for the Stimulation and Sham groups across four balance conditions: Floor Eyes Open (EO), Floor Eyes Closed (EC), Foam EO, and Foam EC. Data are shown for Sessions 1 through 18, as well as at 3-month (3 M) and 6-month (6 M) follow-ups. Session 1 values were normalized to 1.00; values for subsequent sessions reflect changes in performance relative to baseline. Lower values (i.e., negative deviations) indicate improved balance performance. Sample size (N) reflects the total number of participants per condition. The number of valid data points after outlier removal is indicated by n. All comparisons were conducted after removing extreme values defined by standard criteria. Significance was determined at the α = 0.05 level [file 12984_2025_1749_MOESM1_ESM.xls]

## Sheet: Sheet1
	FLOOR EO NORM										FLOOR EC NORM										FOAM EO NORM										FOAM EC NORM
	Sham					Stimulation					Sham					Stimulation					Sham					Stimulation					Sham					Stimulation
Session	Mean	±	(SD)	n	N	Mean	±	(SD)	n	N	Mean	±	(SD)	n	N	Mean	±	(SD)	n	N	Mean	±	(SD)	n	N	Mean	±	(SD)	n	N	Mean	±	(SD)	n	N	Mean	±	(SD)	n	N
1	1	±	0	19	19	1	±	0	21	21	1	±	0	19	19	1	±	0	21	21	1	±	0	19	19	1	±	0	21	21	1	±	0	19	19	1	±	0	21	21
2	0.96	±	-0.27	17	19	1	±	-0.29	21	21	0.98	±	-0.32	18	19	0.91	±	-0.26	18	21	1.05	±	-0.31	19	19	0.89	±	-0.25	18	21	1.01	±	-0.33	17	19	0.93	±	-0.27	18	21
3	1.02	±	-0.24	14	19	1.07	±	-0.39	21	21	0.94	±	-0.32	17	19	0.92	±	-0.31	19	21	1.08	±	-0.49	19	19	0.89	±	-0.36	19	21	0.85	±	-0.31	18	19	0.78	±	-0.19	18	21
4	1.09	±	-0.34	17	19	1.05	±	-0.35	20	21	0.92	±	-0.2	15	19	0.9	±	-0.26	20	21	1.08	±	-0.35	19	19	0.84	±	-0.28	17	21	0.95	±	-0.42	17	19	0.78	±	-0.27	19	21
5	0.9	±	-0.22	15	19	0.9	±	-0.28	19	21	0.85	±	-0.26	16	19	0.82	±	-0.17	16	21	1.03	±	-0.48	18	19	0.86	±	-0.34	18	21	0.8	±	-0.29	17	19	0.71	±	-0.21	17	21
6	0.91	±	-0.24	16	18	0.91	±	-0.27	21	21	0.89	±	-0.26	17	18	0.82	±	-0.24	17	21	0.95	±	-0.28	15	18	0.8	±	-0.3	16	21	0.84	±	-0.44	18	18	0.74	±	-0.29	18	21
7	1	±	-0.26	17	19	1.02	±	-0.31	20	21	0.91	±	-0.32	18	19	0.88	±	-0.26	18	21	1.02	±	-0.38	18	19	0.85	±	-0.29	19	21	0.85	±	-0.45	19	19	0.81	±	-0.28	20	21
8	0.99	±	-0.38	17	19	1.09	±	-0.58	20	21	0.88	±	-0.25	17	19	0.79	±	-0.26	21	21	0.78	±	-0.2	13	19	0.85	±	-0.42	19	21	0.86	±	-0.43	18	19	0.65	±	-0.2	17	21
9	0.91	±	-0.3	16	19	0.98	±	-0.33	21	21	0.89	±	-0.32	18	19	0.79	±	-0.25	18	21	0.78	±	-0.16	14	19	0.9	±	-0.4	20	21	0.79	±	-0.3	17	19	0.7	±	-0.23	18	21
10	0.86	±	-0.21	13	18	0.99	±	-0.39	21	21	0.87	±	-0.32	16	18	0.83	±	-0.28	21	21	0.94	±	-0.35	16	18	0.8	±	-0.31	19	21	0.8	±	-0.3	16	18	0.64	±	-0.19	18	21
11	0.91	±	-0.16	15	19	0.94	±	-0.45	18	21	0.87	±	-0.25	17	19	0.86	±	-0.33	20	21	0.81	±	-0.24	15	19	0.82	±	-0.41	19	21	0.92	±	-0.65	19	19	0.69	±	-0.26	18	21
12	1	±	-0.25	16	19	0.96	±	-0.35	21	21	0.84	±	-0.31	18	19	0.76	±	-0.26	20	21	0.83	±	-0.25	15	19	0.78	±	-0.38	21	21	0.77	±	-0.25	18	19	0.8	±	-0.45	19	21
13	0.9	±	-0.25	15	19	0.91	±	-0.36	21	21	0.96	±	-0.33	17	19	0.75	±	-0.29	21	21	0.82	±	-0.24	17	19	0.79	±	-0.3	21	21	0.7	±	-0.32	19	19	0.67	±	-0.26	19	21
14	0.96	±	-0.21	17	18	0.95	±	-0.39	20	21	0.96	±	-0.28	17	18	0.75	±	-0.24	20	21	0.77	±	-0.23	16	18	0.64	±	-0.21	17	21	0.75	±	-0.31	18	18	0.69	±	-0.31	20	21
15	0.9	±	-0.23	16	18	0.99	±	-0.35	20	21	0.88	±	-0.26	17	18	0.76	±	-0.25	21	21	0.8	±	-0.2	16	18	0.79	±	-0.35	19	21	0.7	±	-0.25	18	18	0.66	±	-0.21	18	21
16	0.87	±	-0.27	15	18	0.93	±	-0.35	21	21	0.94	±	-0.36	17	18	0.77	±	-0.24	20	21	0.73	±	-0.16	14	18	0.74	±	-0.24	17	21	0.75	±	-0.21	17	18	0.65	±	-0.26	19	21
17	0.93	±	-0.27	14	18	0.94	±	-0.41	21	21	0.94	±	-0.35	17	18	0.73	±	-0.27	21	21	0.85	±	-0.33	16	18	0.73	±	-0.32	19	21	0.71	±	-0.23	17	18	0.53	±	-0.1	15	21
18	0.94	±	-0.26	14	18	0.87	±	-0.31	20	21	0.88	±	-0.31	16	18	0.7	±	-0.25	21	21	0.92	±	-0.45	16	18	0.79	±	-0.31	20	21	0.71	±	-0.32	18	18	0.57	±	-0.1	15	21
3M	1.04	±	-0.45	9	12	1.1	±	-0.1	12	15	0.95	±	-0.38	9	12	0.74	±	-0.24	13	15	0.82	±	-0.26	11	12	0.86	±	-0.39	14	15	0.74	±	-0.43	12	12	0.72	±	-0.35	14	15
6M	0.96	±	-0.22	9	13	1.06	±	-0.47	15	17	0.96	±	-0.38	10	13	0.85	±	-0.36	16	17	0.86	±	-0.43	11	13	0.79	±	-0.44	16	17	1.01	±	-0.86	12	13	0.54	±	-0.2	13	17
